# Supplementary material for: Reprocessable Polybenzoxazine Thermosets with High Tgs and Mechanical Strength Retentions Using Boronic Ester Bonds as Crosslinkages
Source: Polymers (Basel). 2022 May 31;14(11):2234. doi: 10.3390/polym14112234 (PMC9182748; doi:10.3390/polym14112234)
Supplement: Supplementary file 1 [file polymers-14-02234-s001.zip]

Archive with 1 entries (1 files):
- polymers-1739274-supplementary.pdf
